# Supplementary material for: Metabarcoding targeting the EF1 alpha region to assess Fusarium diversity on cereals
Source: PLoS One. 2019 Jan 11;14(1):e0207988. doi: 10.1371/journal.pone.0207988 (PMC6329491; doi:10.1371/journal.pone.0207988)
Supplement: S1 Table — (XLSX) [file pone.0207988.s008.xlsx]

## Sheet: Feuil1
	F. culmorum		F. poae		F. avenaceum		F. langsethiae		F. sporotrichioides		F. graminearum		F. tricinctum
Sample ID	mean Cq value	mean ng DNA	mean Cq value	mean ng DNA	mean Cq value	mean ng DNA	mean Cq value	mean ng DNA	mean Cq value	mean ng DNA	mean Cq value	mean ng DNA	mean Cq value	mean ng DNA
S_2721	Undetermined	0	33.8258	0.0152241	Undetermined	0	Undetermined	0	Undetermined	0	38.6588	0.000585365	35.8137	0.0014158
S_2722	Undetermined	0	1 Detected	detected	Undetermined	0	Undetermined	0	Undetermined	0	33.6808	0.0120464	35.9343	0.00130119
S_2723	Undetermined	0	35.6355	0.0045012	Undetermined	0	Undetermined	0	Undetermined	0	31.0671	0.0651543	Undetermined	0
S_2724	Undetermined	0	35.0649	0.00656904	Undetermined	0	Undetermined	0	38.8746	0.000280009	32.7379	0.0222082	37.8883	0.00017072
S_2725	Undetermined	0	33.1982	0.02336	Undetermined	0	Undetermined	0	Undetermined	0	31.3357	0.0549234	38.1718	0.000388978
S_2726	Undetermined	0	33.0369	0.0259684	Undetermined	0	Undetermined	0	Undetermined	0	31.5047	0.0494406	34.8929	0.00267694
S_2727	Undetermined	0	38.7222	0.00056121	38.1631	0.00024123	Undetermined	0	Undetermined	0	32.9704	0.0189812	Undetermined	0
S_2728	Undetermined	0	34.3643	0.0105834	1 detc	detected	Undetermined	0	Undetermined	0	33.3378	0.0152128	37.8982	0.000375751
S_2729	Undetermined	0	34.4016	0.0103952	Undetermined	0	Undetermined	0	Undetermined	0	36.6472	0.00176646	38.7502	9.46611e-05
S_2730	Undetermined	0	37.6101	0.00217329	Undetermined	0	Undetermined	0	Undetermined	0	30.4792	0.0955905	37.4397	0.000651845
S_2731	Undetermined	0	1 Detected	detected	Undetermined	0	Undetermined	0	Undetermined	0	Undetermined	0	39.8774	4.37784e-05
S_2732	Undetermined	0	38.4694	0.000652601	Undetermined	0	37.6696	0	Undetermined	0	Undetermined	0	37.3655	0.000244123
S_2733	1 repetition	detected	37.6221	0.00136752	Undetermined	0	Undetermined	0	Undetermined	0	37.6849	0.000897618	33.3814	0.0075215
S_2734	Undetermined	0	37.0005	0.00186113	Undetermined	0	Undetermined	0	Undetermined	0	Undetermined	0	Undetermined	0
S_2735	Undetermined	0	31.4208	0.0778486	Undetermined	0	Undetermined	0	Undetermined	0	29.2203	0.215371	Undetermined	0
S_2736	Undetermined	0	38.2754	0.000782082	Undetermined	0	Undetermined	0	Undetermined	0	Undetermined	0	38.5058	0.000277716
S_2737	35.139	0.00156964	1 Detected	detected	Undetermined	0	39.1736	0.00300505	Undetermined	0	34.8573	0.0058232	Undetermined	0
S_2738	37.6445	0.00030471	31.1987	0.0903944	Undetermined	0	Undetermined	0	Undetermined	0	30.2878	0.107666	31.5347	0.0263878
S_2739	Undetermined	0	1 Detected	detected	Undetermined	0	Undetermined	0	Undetermined	0	36.4432	0.00202873	30.5189	0.0530115
S_2740	Undetermined	0	33.7089	0.0166101	Undetermined	0	Undetermined	0	Undetermined	0	34.525	0.0071812	35.3266	0.00197001
S_2741	1 repetition	detected	31.8995	0.0562091	1 repetition	detected	36.4341	0.00490662	Undetermined	0	30.6528	0.0853744	36.6289	0.000907441
S_2742	Undetermined	0	Undetermined	0	Undetermined	0	Undetermined	0	Undetermined	0	Undetermined	0	Undetermined	0
S_2425	35.84	0.00134	33.72	0.00308	34.3	0.00238	Undetermined	0	Undetermined	0	29.96	0.0451	35.87	0.000856
S_2426	36.38	0.00112	32.9	0.00534	34.56	0.002	Undetermined	0	Undetermined	0	32.25	0.0109	38.69	0.000141
S_2427	34.55	0.00317	33.51	0.00353	35.61	0.00101	Undetermined	0	Undetermined	0	29.74	0.0518	37.44	0.000294
S_2428	33.39	0.00669	32.9	0.00529	37.88	0.000269	Undetermined	0	Undetermined	0	32.9	0.00731	37.72	0.000244
S_2429	37.57	0.000418	33.02	0.00489	36.02	0.000775	39.69	0.00019	Undetermined	0	33.29	0.00571	38.86	0.000114
S_2430	36.04	0.00115	33.74	0.00304	34.24	0.00248	Undetermined	0	Undetermined	0	30.01	0.0435	37.43	0.000332
S_2431	36.72	0.000731	33.07	0.00475	35.49	0.00111	Undetermined	0	Undetermined	0	29.65	0.0544	36.74	0.000485
S_2432	35.03	0.00224	34.04	0.00249	34.81	0.0017	Undetermined	0	Undetermined	0	1 repetition	detected	37.71	0.000262
S_2433	35.2	0.00201	33.89	0.00276	34.26	0.00243	Undetermined	0	Undetermined	0	31.18	0.021	37.42	0.000309
S_2434	34.47	0.00324	33.86	0.00282	34.39	0.00226	Undetermined	0	Undetermined	0	30.19	0.0387	37.72	0.000275
S_2435	35.15	0.0021	33.88	0.00278	35.75	0.000932	Undetermined	0	Undetermined	0	30.25	0.0372	37.29	0.000335
S_2436	34.63	0.00292	33.99	0.00258	33.71	0.0035	Undetermined	0	Undetermined	0	31.26	0.0205	37.93	0.000216
S_2437	36.05	0.00114	33.27	0.00414	33.47	0.00416	Undetermined	0	Undetermined	0	29.6	0.0559	35.53	0.00106
S_2438	36.87	0.000659	33.88	0.00283	33.99	0.00292	Undetermined	0	Undetermined	0	30.32	0.0359	36.43	0.000639
S_948	Undetermined	0	34.46	0.00189	Undetermined	0	Undetermined	0	36.3	0.000314	22.61	4.23	Undetermined	0
S_949	Undetermined	0	33.59	0.00336	Undetermined	0	Undetermined	0	Undetermined	0	23.9	1.91	Undetermined	0
S_950	Undetermined	0	34.99	0.00141	Undetermined	0	Undetermined	0	Undetermined	0	22.36	4.98	Undetermined	0
S_951	Undetermined	0	33.37	0.0039	Undetermined	0	Undetermined	0	Undetermined	0	24.63	1.21	Undetermined	0
S_952	Undetermined	0	35.12	0.00143	Undetermined	0	Undetermined	0	36.13	0.000421	22.76	3.85	Undetermined	0
S_953	Undetermined	0	35.19	0.00142	Undetermined	0	Undetermined	0	Undetermined	0	24.39	1.41	Undetermined	0
S_954	Undetermined	0	34.62	0.00176	Undetermined	0	Undetermined	0	Undetermined	0	24.79	1.1	Undetermined	0
S_955	Undetermined	0	33.95	0.00264	Undetermined	0	Undetermined	0	35.54	0.000546	22.35	4.95	Undetermined	0
S_956	Undetermined	0	34	0.00256	38.07	0.000238	37.93	0.00067	Undetermined	0	22.19	5.48	Undetermined	0
S_5255	34.64	0.00216	36.13	0.000663	34.05	0.00315	Undetermined	0	Undetermined	0	37.31	0.00031	36.55	0.000711
S_5256	35.12	0.00158	35.78	0.000864	33.46	0.00456	Undetermined	0	Undetermined	0	36.4	0.000578	37.42	0.000539
S_5257	33.75	0.004	35.87	0.000802	34.8	0.00186	Undetermined	0	37.92	0.000223	35.18	0.00124	36.36	0.000832
S_5258	36.22	0.000796	34.7	0.00171	35.05	0.00159	Undetermined	0	Undetermined	0	36.71	0.000461	36.02	0.00106
S_5259	35.21	0.00157	35.42	0.00106	37.18	0.000383	Undetermined	0	Undetermined	0	Undetermined	0	37.55	0.000366
S_5260	37.51	0.000338	34.18	0.00244	35.1	0.00158	36.09	0.00149	Undetermined	0	36.76	0.000687	37.07	0.000529
S_5261	37.03	0.000466	35.38	0.00109	36.55	0.00059	36.62	0.0011	Undetermined	0	36.67	0.000538	35.38	0.00154
S_5351	Undetermined	0	35.08	0.00135	Undetermined	0	37.36	0.000657	Undetermined	0	Undetermined	0	37.18	0.000575
S_5352	Undetermined	0	34.81	0.00164	Undetermined	0	36.1	0.00149	Undetermined	0	Undetermined	0	35.88	0.0011
S_5353	Undetermined	0	34.25	0.00231	Undetermined	0	36.05	0.00167	Undetermined	0	Undetermined	0	36.23	0.00095
S_5354	Undetermined	0	35.26	0.00119	Undetermined	0	36.98	0.00103	Undetermined	0	Undetermined	0	36.87	0.000573
S_5355	Undetermined	0	36.04	0.000871	Undetermined	0	36.2	0.00139	Undetermined	0	38.27	0.000166	38.23	0.000234
S_5356	Undetermined	0	34.76	0.00165	Undetermined	0	36.55	0.00115	Undetermined	0	Undetermined	0	36.91	0.00063
S_5359	Undetermined	0	34.74	0.00173	Undetermined	0	36.42	0.00127	Undetermined	0	Undetermined	0	37.17	0.000472
S_5426	Undetermined	0	36.03	0.000979	Undetermined	0	36.39	0.00126	Undetermined	0	Undetermined	0	Undetermined	0
S_5427	Undetermined	0	35.73	0.000874	Undetermined	0	35.99	0.00175	Undetermined	0	36.71	0.000569	36.4	0.000814
S_5428	Undetermined	0	37.08	0.000379	Undetermined	0	39.21	0.000201	Undetermined	0	Undetermined	0	Undetermined	0
S_5429	Undetermined	0	35.33	0.00115	Undetermined	0	Undetermined	0	Undetermined	0	36.5	0.000532	Undetermined	0
S_5430	Undetermined	0	36.87	0.000411	Undetermined	0	37.5	0.000704	Undetermined	0	Undetermined	0	Undetermined	0
S_5431	Undetermined	0	36.86	0.000408	Undetermined	0	Undetermined	0	Undetermined	0	Undetermined	0	38.86	0.000155
